# Supplementary material for: Development of Films from Spent Coffee Grounds’ Polysaccharides Crosslinked with Calcium Ions and 1,4-Phenylenediboronic Acid: A Comparative Analysis of Film Properties and Biodegradability
Source: Foods. 2023 Jun 28;12(13):2520. doi: 10.3390/foods12132520 (PMC10341353; doi:10.3390/foods12132520)
Supplement: Supplementary file 1 [file foods-12-02520-s001.zip]

Archive with 1 entries (1 files):
- foods-2405933-supplementary.pdf
